# Supplementary material for: Structure of the Capsid Size-Determining Scaffold of “Satellite” Bacteriophage P4
Source: Viruses. 2020 Aug 27;12(9):953. doi: 10.3390/v12090953 (PMC7552001; doi:10.3390/v12090953)
Supplement: Supplementary file 1 [file viruses-12-00953-s001.zip]

Archive with 1 entries (1 files):
- viruses-914783-supplementary.pdf
